# Supplementary material for: Bioprospecting for Anti-Kinetoplastid Drug Discovery from Aloysia citrodora Essential Oil
Source: Int J Mol Sci. 2025 Jun 13;26(12):5697. doi: 10.3390/ijms26125697 (PMC12193109; doi:10.3390/ijms26125697)
Supplement: Supplementary file 1 [file ijms-26-05697-s001.zip]

Archive with 1 entries (1 files):
- ijms-3663080-supplementary.pdf
